# Supplementary material for: Metabolomics Defines Complex Patterns of Dyslipidaemia in Juvenile-SLE Patients Associated with Inflammation and Potential Cardiovascular Disease Risk
Source: Metabolites. 2021 Dec 21;12(1):3. doi: 10.3390/metabo12010003 (PMC8779263; doi:10.3390/metabo12010003)
Supplement: Supplementary file 1 [file metabolites-12-00003-s001.zip]

Archive with 1 entries (1 files):
- metabolites-1524139-suppl conversion.pdf
